# Supplementary material for: The Camden Study—A Pregnancy Cohort Study of Pregnancy Complications and Birth Outcomes in Camden, New Jersey, USA
Source: Nutrients. 2024 Dec 19;16(24):4372. doi: 10.3390/nu16244372 (PMC11680084; doi:10.3390/nu16244372)
Supplement: Supplementary file 1 [file nutrients-16-04372-s001.zip]

Archive with 1 entries (1 files):
- nutrients-3337843-supplementary.xlsx
