# Supplementary material for: The Camden Study—A Pregnancy Cohort Study of Pregnancy Complications and Birth Outcomes in Camden, New Jersey, USA
Source: Nutrients. 2024 Dec 19;16(24):4372. doi: 10.3390/nu16244372 (PMC11680084; doi:10.3390/nu16244372)
Supplement: Supplementary file 1 [file nutrients-16-04372-s001.zip › nutrients-3337843-supplementary.xlsx]

## Sheet: Sheet1
Authors	Year	Title	Journal	N	Exposure category	Exposure	Timing of exposure assessment	Outcome	Confounders/covariates	Preterm birth	Fetal growth
Sowers et al	2001	IGF-I, osteocalcin, and bone change in pregnant normotensive and pre-eclamptic women	J Clin Endocrin & Metabol	962	Uncategorized, study methods	growth factors	Postpartum Schedule	Bone Mineral Density and Bone Ultrasound	age, parity
Scholl et al	2004	The dietary glycemic index during pregnancy: influence on infant birth weight, fetal growth, and biomarkers of carbohydrate metabolism	Am J Epidemiol	1082	Glucose regulation in pregnancy and risk factors for GDM	dietary index	3 Recalls (20ꟷ28wks)	Infant birth weight BW, Fetal Growth, Biomarkers of Carbohydrate Metabolism	pre-pregnancy BMI, age, parity, ethnicity, cigarettes/day, prior history of low-birth-weight infant, and duration of gestation		X
Stein et al	2008	Oxidative stress early in pregnancy and pregnancy outcomes	Free Radical Res	989	Hormones, inflammatory biomarkers, and measures of oxidative stress	oxidative stress	5ꟷ28 GW	Pregnancy Outcomes SGA, PTB, Preeclampsia	pre-pregnancy BMI, age, parity, smoking, ethnicity		X
Scholl et al	2001	Maternal glucose concentration influences fetal growth, gestation, and pregnancy complications	Am J Epidemiol	1157	Glucose regulation in pregnancy and risk factors for GDM	glucose	24ꟷ28 GW	BW, Fetal Growth Restriction, Gestational Length, Very Preterm Birth	age, parity, ethnicity, pre-pregnancy BMI, total weight gain, smoking, payor, prior low bweight or PTD		X
Scholl et al	2002	Influence of Maternal Glucose Level on Ethnic Differences in Birth Weight andPregnancy Outcome	Am J Epidemiol	2072	Glucose regulation in pregnancy and risk factors for GDM	glucose	24ꟷ28 GW	BW, Gestational Age, Large/Small for Gestational Age	age, parity, cigarettes per day, clinic payment status, a prior low birth weight infant, duration of gestation, gestational weight gain, fetal sex, and pre-pregnancy BMI		x
Scholl & Chen	2002	Insulin and the "thrifty" woman: the influence of insulin during pregnancy on gestational weight gain and postpartum weight retention	Matern Child Health J	461	Glucose regulation in pregnancy and risk factors for GDM	insulin	Entry + Postpartum	Gestational Weight Gain, Retained Weight Postpartum	pre-pregnancy BMI, gestational age at entry, age, smoking, parity, clinic payment status, and race and ethnicity
Chen & Scholl	2002	Ethnic differences in C-peptide/insulin/glucose dynamics in young pregnant women	J Clin Endocrinol Metab	773	Glucose regulation in pregnancy and risk factors for GDM; Racial/ethnic disparities in biomarkers in pregnancy	insulin	24ꟷ28 GW	Fasting Glucose and Insulin Levels, Glucose Challenge Test	gestational age at entry, age, parity, pre-pregnancy BMI, smoking
Stein et al	1998	Plasma leptin influences gestational weight gain and postpartum weight retention	Am J Clin Nutr	103	Hormones, inflammatory biomarkers, and measures of oxidative stress	adipokines	Entry + Postpartum	Gestational Weight Gain, Postpartum Weight Changes	age, parity, ethnicity, pre-pregnancy BMI (residualized by weight gain), sum of skinfold thicknesses (triceps and subscapular) at entry to prenatal care, smoking status, and gestation at blood draw.		X
Chen & Scholl	2014	Maternal Biomarkers of Endothelial Dysfunction and Preterm Delivery	PLOS	67	Hormones, inflammatory biomarkers, and measures of oxidative stress	endothelial function	16 + 30 GW	PTB, <37 weeks	pre-pregnancy BMI, age, parity, cigarette smoking, and ethnicity	X	X
Chen and Scholl	2005	Oxidative stress: changes in pregnancy and with gestational diabetes mellitus	Curr Diabe Rep	NA	Hormones, inflammatory biomarkers, and measures of oxidative stress	micronutrients and metabolites	Varies by Study	Oxidative Stress, Lipid Peroxidation Products	NA
Chen et al	2019	Individual free fatty acids have unique associations with inflammatory biomarkers, insulin resistance and insulin secretion in healthy and gestational diabetic pregnant women	BMJ Open Diabetes Res Care	1368	Hormones, inflammatory biomarkers, and measures of oxidative stress; Glucose regulation in pregnancy and risk factors for GDM	free fatty acids	Fasting (Entry)	Insulin Resistance, Adipokines, Cytokines	pre-pregnancy BMI, age, parity, cigarette smoking, and ethnicity
Chen and Scholl	2015	Ethnic Differences in Maternal Adipokines during Normal Pregnancy	IJERPH	1634	Hormones, inflammatory biomarkers, and measures of oxidative stress; Racial/ethnic disparities in biomarkers in pregnancy	adipokines	Entry + 3rd Trimester	Maternal Glucose Homeostasis, Anthropometry, Blood Pressure	pre-pregnancy BMI, age, parity, cigarette smoking,
Lomakova et al	2022	Decreased Adiponectin Levels in Early Pregnancy Are Associated with High Risk of Prematurity for African American Women	J Clin Medicine	1776	Hormones, inflammatory biomarkers, and measures of oxidative stress; Racial/ethnic disparities in biomarkers in pregnancy	cytokines/adipokines	Entry (16.8wks Â± 6.4)	PTB, <37 weeks, Gestational Diabetes Mellitus GDM, Preeclampsia	pre-pregnancy BMI, age, parity, cigarette smoking,and/or ethnicity	X
Hediger et al	1994	Changes in maternal upper arm fat stores are predictors of variation in infant birth weight	J Nutr	608	Nutrition, growth, and outcomes in adolescent pregnancies	anthropometry	Diet Change (28wksꟷPostpartum)	Infant BW BW	Ethnicity, parity, low pregarvid pre-pregnancy BMI		X
Scholl et al	1994	Maternal growth during pregnancy and the competition for nutrients	Am J Clin Nutr	318	Nutrition, growth, and outcomes in adolescent pregnancies	anthropometry	Entry + 6mo Postpartum	Maternal and Infant Body Composition, Weight Gain	age, ethnicity, parity, low pre-pregnancy BMI, prior poor outcomes, cigarettes smoked daily		X
Lenders et al	1994	Effect of high-sugar intake by low-income pregnant adolescents on infant birth weight	J Adolesc Health	337	Nutrition, growth, and outcomes in adolescent pregnancies	dietary intake	1 Recall (Entry)	Infant BW BW, SGA	caloric intake, age, ethnicity, marital status, parity, smoking, net weight gain, pre-pregnancy BMI, energy intake, and gestational age at birth,		X
Scholl et al	1993	Low zinc intake during pregnancy: its association with preterm and very preterm delivery	Am J Epidemiol	818	Nutrition, growth, and outcomes in adolescent pregnancies	dietary intake	3 Recalls (Entry + 28wks + 36wks)	PTB, <37 weeks, Infant BW BW	caloric Intake, age, parity, clinic payment status, ethnicity, prior preterm deivery, cigarettes/day, pre-pregnancy BMI, multivitamln use, and alcohol intake	X
Chen et al	2003	Association of Glutathione Peroxidase Activity with Insulin Resistance and Dietary Fat Intake duringNormal Pregnancy	J Clin Endocrin & Metabol	408	Nutrition, growth, and outcomes in adolescent pregnancies	dietary intake	3 Recalls (Entry + 28wks)	Oxidative Stress Markers, Insulin Resistance	age, pre-pregnancy BMI, cigarette smoking, parity, and ethnicity
Chen and Scholl	2008	Association of elevated free fatty acids during late pregnancy with preterm delivery	Obstet Gynecol	523	Nutrition, growth, and outcomes in adolescent pregnancies	fatty acids	Fasting (3rd Trimester)	PTB, <37 weeks	age, ethnicity, parity, cigarette smoking and prior pregnancy outcome	X
Chen et al	2010	Differences in Maternal Circulating Fatty Acid Composition and Dietary Fat Intake inWomen With Gestational Diabetes Mellitusor Mild Gestational Hyperglycemia	Diabetes Care	227	Nutrition, growth, and outcomes in adolescent pregnancies	glycemia	GCT/OGTT (28wks)	Maternal Serum Fatty Acid Composition, Dietary Fat Intake	age, ethnicity, parity, and cigarette smoking
Scholl et al	2011	Maternal diet, C-reactive protein, and the outcome of pregnancy	J Am Coll Nutr	520	Nutrition, growth, and outcomes in adolescent pregnancies	inflammation	Entry + 28wks	Very Preterm Birth , <34 weeks, Preeclampsia	age, parity, ethnicity, pre-pregnancy BMI, smoking, gestational age at entry
Chen et al	2006	Association of elevated serum ferritin levels and the risk of gestational diabetes mellitus in pregnant women – Camden Study	Diabetes Care	1456	Nutrition, growth, and outcomes in adolescent pregnancies	micronutrient	Entry (15.6wks Â± 0.1)	Gestational Diabetes Mellitus GDM, Maternal Obesity, Serum CRP	age, ethnicity, parity, family history of diabetes in a first-degreerelative, gestational age at blood collection, and cigarette smoking, pre-pregnancy BMI		X
Scholl et al	1998	High third-trimester ferritin concentration: associations with very preterm delivery, infection, and maternal nutritional status	Obstet Gynecol	1162	Nutrition, growth, and outcomes in adolescent pregnancies	micronutrient	Entry + 28wks	PTB, <37 weeks, Subclinical Maternal Infections	age, parity, ethnicity, cigarettes per day, marijuana use, clinic pay status, pre-pregnancy BMI, prior preterm or LBW delivery, inadequate weight gain for gestation, and gestational age at blood draw
Scholl et al	1996	Dietary and serum folate: their influence on the outcome of pregnancy	Am J Clin Nutr	832	Nutrition, growth, and outcomes in adolescent pregnancies	micronutrients	2 Recalls (Entry + 28wks)	PTB, <37 weeks, Infant BW BW	gestation at entry, age, parity, ethnicity, cigarettes smoked per day, rate of gestational gain, and intakes of energy, zinc, fiber, and vitamin B-l2.
Scholl & Chen	2009	Vitamin D intake during pregnancy: association with maternal characteristics and infant birth weight	Early Huma Dev	2251	Nutrition, growth, and outcomes in adolescent pregnancies	micronutrients	3 Recalls (Entry + 28wks)	Vitamin D Intake, Gestational Age, BW	energy intake, calcium, folate, iron, zinc, protein, age,parity, pre-pregnancy BMI, ethnicity and gestational duration		X
Bogden et al	2006	Low-normal serum selenium early in human pregnancy predicts lower birth weight	Nutrition Research	233	Nutrition, growth, and outcomes in adolescent pregnancies	micronutrients	Dietary + Serum (Entry + 28wks)	Fetal Maturity, Low BW <2,500 g	age, pre-pregnancy BMI, gestational age at delivery, parity, cigarette smoking		X
Scholl et al	2012	Maternal vitamin D status and delivery by cesarean	Nutrients	1153	Nutrition, growth, and outcomes in adolescent pregnancies	micronutrients	Dietary + Serum (Entry + 28wks)	Risk of Cesarean Delivery, Vitamin D and Calcium Intake	age, parity, ethnicity, smoking, gestation at entry, season at entry and pre-pregnancy BMI
Scholl et al	2013	Vitamin D, secondary hyperparathyroidism, and preeclampsia	Am J Clin Nutr	1141	Nutrition, growth, and outcomes in adolescent pregnancies	micronutrients	Dietary + Serum (Entry + 28wks)	Risk of Preeclampsia, Secondary Hyperparathyroidism	age, parity, ethnicity, pre-pregnancy BMI, smoking, total vitamin D intake, energy, and gestation
Scholl et al	2014	Maternal calcium metabolic stress and fetal growth	Am J Clin Nutr	1116	Nutrition, growth, and outcomes in adolescent pregnancies	micronutrients	Dietary + Serum (Entry + 28wks)	Fetal Growth SGA, BW, Birth Length, Head Circumference	age, parity, ethnicity, pre-pregnancy BMI, smoking, and energy
Scholl et al	2006	Vitamin E: maternal concentrations are associated with fetal growth	Am J Clin Nutr	1231	Nutrition, growth, and outcomes in adolescent pregnancies	micronutrients	Entry + 28wks	Fetal Growth BW for Gestational Age	age, parity, pre-pregnancy BMI, ethnicity,smoking, energy intake, and gestation duration		X
Johnson et al	2005	Common dihydrofolate reductase 19–base pair deletion allele: a novel risk factor for preterm delivery	Am J Clin Nutr	324	Nutrition, growth, and outcomes in adolescent pregnancies	micronutrients/genotype	Baseline + 13 GW	PTB, <37 weeks, Low BW <2,500 g	age, parity, smoking, ethnicity, pre-pregnancy BMI	X
Kuchan et al	2021	α-Tocopherol Stereoisomer Profiles in Matched Human Maternal and Umbilical Cord Plasma	Curr Dev Nutr	66	Nutrition, growth, and outcomes in adolescent pregnancies	pregnancy complications	Medical Records	Vitamin E and Plasma Fatty Acid Ratios	none
Scholl et al	1997	Use of multivitamin/mineral prenatal supplements: influence on the outcome of pregnancy	Am J Epidemiol	1430	Nutrition, growth, and outcomes in adolescent pregnancies	supplement intake	2 Recalls (Entry + 28wks)	PTB, <37 weeks, Low BW <2,500 g	age, parity, ethnicity, dinic pay status, inadequate weight gain for gestation, cigarettes/day, pre-pregnancy BMI, prior preterm delivery, 1st trimester bleeding and nausea, caloric intake, and preconceptional vitamin use	X	X
Stagnaro-Green et al	2005	The thyroid and pregnancy: a novel risk factor for very preterm delivery	Thyroid	248	Nutrition, growth, and outcomes in adolescent pregnancies; Glucose regulation in pregnancy and risk factors for GDM	thyroid function	Baseline (15.5wks ± 0.33)	PTB, <37 weeks, Very Preterm Birth	history of a prior preterm delivery and parity	X
Sowers et al	2002	Blood Lead Concentrations and Pregnancy Outcomes	Archv Envron Health	705	Racial/ethnic disparities in biomarkers in pregnancy	lead	4 Timepoints	Apgar Score, BW, Gestational Age, Preeclampsia	age, calcium intake, weeks since LMP, ethnicity
Chen et al	2017	Maternal Circulating Lipid Profile during Early Pregnancy: Racial/Ethnic Differences and Association with Spontaneous Preterm Delivery	Nutrients	559	Racial/ethnic disparities in biomarkers in pregnancy	lipid profile	16 GW	PTB, <37 weeks	pre-pregnancy BMI, age,parity, and cigarette smoking,
Scholl et al	2000	Leptin and maternal growth during adolescent pregnancy	Am J Clin Nutr	162	Uncategorized, study methods	adipokines	Entry + Postpartum	Maternal Growth Knee Height, Skinfolds, Weight Gain, Infant BW	age, parity, ethnicity, pregravid BMI, number of cigarettes smoked per day, and gestation at blood draw.
Lenders et al	1997	Gestational age and infant size at birth are associated with dietary sugar intake among pregnant adolescents	J Nutr	594	Uncategorized, study methods	dietary intake	3 Recalls (Entry + 28wks + 36wks)	Small for Gestational Age SGA, Gestational Age	ethnicity, age, number of cigarettes smoked per day, inadequate weight gain, body mass index, total energy intake, low gynecological age, parity, pregnancy-induced hypertension, and inadequate prenatal care		X
